# Supplementary material for: Predictive Analysis of Extubation Failure in the Paediatric Intensive Care Unit in Bloemfontein, South Africa
Source: Reports (MDPI). 2026 May 28;9(2):169. doi: 10.3390/reports9020169 (PMC13306389; doi:10.3390/reports9020169)
Supplement: Supplementary file 1 [file reports-09-00169-s001.zip]

Archive with 1 entries (1 files):
- reports-4181480-supplementary.pdf
